# Supplementary material for: Chromosome Segregation and Cell Division Defects in Escherichia coli Recombination Mutants Exposed to Different DNA-Damaging Treatments
Source: Microorganisms. 2023 Mar 9;11(3):701. doi: 10.3390/microorganisms11030701 (PMC10051365; doi:10.3390/microorganisms11030701)
Supplement: Supplementary file 1 [file microorganisms-11-00701-s001.zip]

Archive with 1 entries (1 files):
- microorganisms-2273887-supplementary.pdf
